# Supplementary material for: Autonomic Function in Obese Children and Adolescents: Systematic Review and Meta-Analysis
Source: J Clin Med. 2024 Mar 23;13(7):1854. doi: 10.3390/jcm13071854 (PMC11012290; doi:10.3390/jcm13071854)
Supplement: Supplementary file 1 [file jcm-13-01854-s001.zip]

Archive with 1 entries (1 files):
- jcm-2850414-supplementary.pdf
